# Supplementary material for: Antifungal tolerance is a subpopulation effect distinct from resistance and is associated with persistent candidemia
Source: Nat Commun. 2018 Jun 25;9:2470. doi: 10.1038/s41467-018-04926-x (PMC6018213; doi:10.1038/s41467-018-04926-x)
Supplement: Supplementary file 3 — Supplementary Data 1 [file 41467_2018_4926_MOESM3_ESM.xlsx]

## Sheet: Data 1
Supplementary Data 1. Strains used in this study
Strain collection #	Strain Name	Species	Origin	Genotype	Source
YJB-T1	SC5314	C. albicans	Bloodstream, USA	Prototype	Fonzi WA, 1993
YJB-T361	L26	C. albicans	Vaginitis, vagina, USA	Prototype	Wu 2007
YJB-T363	P87	C. albicans	HIV, oral, South Africa	Prototype	Wu 2007
YJB-T367	GC75	C. albicans	Healthy, oral, South Africa	Prototype	Wu 2007
YJB-T368	P78	C. albicans	Bloodstream, Indianapolis	Prototype	Wu 2007
YJB-T369	P57072	C. albicans	Bloodstream, Iowa	Prototype	Wu 2007
YJB-T370	P34048	C. albicans	Bloodstream, Turkey	Prototype	Wu 2007
YJB-T371	P37037	C. albicans	Healthy, oral, Wisconsin	Prototype	Wu 2007
YJB-T374	P75016	C. albicans	Bloodstream, Israel	Prototype	Wu 2007
YJB-T376	P75063	C. albicans	Bloodstream, France	Prototype	Wu 2007
YJB-T365	P60002	C. albicans	Bloodstream, Arizona	Prototype	Wu 2007
YJB-T377	P76055	C. albicans	Bloodstream, Iowa	Prototype	Wu 2007
YJB-T379	P78042	C. albicans	Bloodstream	Prototype	Wu 2007
YJB-T483	AM2	C. albicans	Bloodstream, UK	Prototype	Odds 2007
YJB-T487	T101	C. albicans	Oropharynx, Canada	Prototype	Odds 2007
YJB-T1195	TW01	C. albicans	HIV, oral, USA	Prototype	Redding 1997, White 1997
YJB-T1196	TW02	C. albicans	HIV, oral, USA	Prototype	Redding 1997, White 1997
YJB-T1197	TW03	C. albicans	HIV, oral, USA	Prototype	Redding 1997, White 1997
YJB-T1198	TW04	C. albicans	HIV, oral, USA	Prototype	Redding 1997, White 1997
YJB-T1199	TW05	C. albicans	HIV, oral, USA	Prototype	Redding 1997, White 1997
YJB-T1200	TW06	C. albicans	HIV, oral, USA	Prototype	Redding 1997, White 1997
YJB-T1201	TW07	C. albicans	HIV, oral, USA	Prototype	Redding 1997, White 1997
YJB-T1202	TW08	C. albicans	HIV, oral, USA	Prototype	Redding 1997, White 1997
YJB-T1203	TW09	C. albicans	HIV, oral, USA	Prototype	Redding 1997, White 1997
YJB-T1204	TW11	C. albicans	HIV, oral, USA	Prototype	Redding 1997, White 1997
YJB-T1205	TW12	C. albicans	HIV, oral, USA	Prototype	Redding 1997, White 1997
YJB-T1206	TW13	C. albicans	HIV, oral, USA	Prototype	Redding 1997, White 1997
YJB-T1207	TW14	C. albicans	HIV, oral, USA	Prototype	Redding 1997, White 1997
YJB-T1208	TW15	C. albicans	HIV, oral, USA	Prototype	Redding 1997, White 1997
YJB-T1209	TW16	C. albicans	HIV, oral, USA	Prototype	Redding 1997, White 1997
YJB-T1210	TW17	C. albicans	HIV, oral, USA	Prototype	Redding 1997, White 1997
YJB-T1536	RBA 11-003	C. albicans	Clinical	Prototype	Dr. Ronen Ben Ami, Tel Aviv Sourasky Medical Center, Israel.
YJB-T1540	RBA 11-007	C. albicans	Clinical	Prototype	Dr. Ronen Ben Ami, Tel Aviv Sourasky Medical Center, Israel.
YJB-T1542	RBA 11-009	C. albicans	Clinical	Prototype	Dr. Ronen Ben Ami, Tel Aviv Sourasky Medical Center, Israel.
YJB-T1543	RBA 11-010	C. albicans	Clinical	Prototype	Dr. Ronen Ben Ami, Tel Aviv Sourasky Medical Center, Israel.
YJB-T1547	RBA 11-014	C. albicans	Clinical	Prototype	Dr. Ronen Ben Ami, Tel Aviv Sourasky Medical Center, Israel.
YJB-T1548	RBA 11-015	C. albicans	Clinical	Prototype	Dr. Ronen Ben Ami, Tel Aviv Sourasky Medical Center, Israel.
YJB-T1550	RBA 11-017	C. albicans	Clinical	Prototype	Dr. Ronen Ben Ami, Tel Aviv Sourasky Medical Center, Israel.
YJB-T1551	RBA 11-018	C. albicans	Clinical	Prototype	Dr. Ronen Ben Ami, Tel Aviv Sourasky Medical Center, Israel.
YJB-T1553	RBA 11-020	C. albicans	Clinical	Prototype	Dr. Ronen Ben Ami, Tel Aviv Sourasky Medical Center, Israel.
YJB-T1558	RBA 11-025	C. albicans	Clinical	Prototype	Dr. Ronen Ben Ami, Tel Aviv Sourasky Medical Center, Israel.
YJB-T1560	RBA 11-027	C. albicans	Clinical	Prototype	Dr. Ronen Ben Ami, Tel Aviv Sourasky Medical Center, Israel.
YJB-T1562	RBA 11-029	C. albicans	Clinical	Prototype	Dr. Ronen Ben Ami, Tel Aviv Sourasky Medical Center, Israel.
YJB-T1563	RBA 11-030	C. albicans	Clinical	Prototype	Dr. Ronen Ben Ami, Tel Aviv Sourasky Medical Center, Israel.
YJB-T1564	RBA 11-031	C. albicans	Clinical	Prototype	Dr. Ronen Ben Ami, Tel Aviv Sourasky Medical Center, Israel.
YJB-T1566	RBA 11-033	C. albicans	Clinical	Prototype	Dr. Ronen Ben Ami, Tel Aviv Sourasky Medical Center, Israel.
YJB-T1567	RBA 11-034	C. albicans	Clinical	Prototype	Dr. Ronen Ben Ami, Tel Aviv Sourasky Medical Center, Israel.
YJB-T1568	RBA 11-035	C. albicans	Clinical	Prototype	Dr. Ronen Ben Ami, Tel Aviv Sourasky Medical Center, Israel.
YJB-T1569	RBA 11-036	C. albicans	Clinical	Prototype	Dr. Ronen Ben Ami, Tel Aviv Sourasky Medical Center, Israel.
YJB-T1570	RBA 11-037	C. albicans	Clinical	Prototype	Dr. Ronen Ben Ami, Tel Aviv Sourasky Medical Center, Israel.
YJB-T1573	RBA 11-040	C. albicans	Clinical	Prototype	Dr. Ronen Ben Ami, Tel Aviv Sourasky Medical Center, Israel.
YJB-T1577	RBA 11-044	C. albicans	Clinical	Prototype	Dr. Ronen Ben Ami, Tel Aviv Sourasky Medical Center, Israel.
YJB-T1578	RBA 11-045	C. albicans	Clinical	Prototype	Dr. Ronen Ben Ami, Tel Aviv Sourasky Medical Center, Israel.
YJB-T1579	RBA 11-046	C. albicans	Clinical	Prototype	Dr. Ronen Ben Ami, Tel Aviv Sourasky Medical Center, Israel.
YJB-T1580	RBA 11-047	C. albicans	Clinical	Prototype	Dr. Ronen Ben Ami, Tel Aviv Sourasky Medical Center, Israel.
YJB-T1583	RBA 11-049	C. albicans	Clinical	Prototype	Dr. Ronen Ben Ami, Tel Aviv Sourasky Medical Center, Israel.
YJB-T1584	RBA 11-050	C. albicans	Clinical	Prototype	Dr. Ronen Ben Ami, Tel Aviv Sourasky Medical Center, Israel.
YJB-T1585	RBA 11-051	C. albicans	Clinical	Prototype	Dr. Ronen Ben Ami, Tel Aviv Sourasky Medical Center, Israel.
YJB-T1586	RBA 11-052	C. albicans	Clinical	Prototype	Dr. Ronen Ben Ami, Tel Aviv Sourasky Medical Center, Israel.
YJB-T1587	RBA 11-053	C. albicans	Clinical	Prototype	Dr. Ronen Ben Ami, Tel Aviv Sourasky Medical Center, Israel.
YJB-T1590	RBA 11-057	C. albicans	Clinical	Prototype	Dr. Ronen Ben Ami, Tel Aviv Sourasky Medical Center, Israel.
YJB-T1591	RBA 11-058	C. albicans	Clinical	Prototype	Dr. Ronen Ben Ami, Tel Aviv Sourasky Medical Center, Israel.
YJB-T1595	RBA 11-062	C. albicans	Clinical	Prototype	Dr. Ronen Ben Ami, Tel Aviv Sourasky Medical Center, Israel.
YJB-T1596	RBA 11-063	C. albicans	Clinical	Prototype	Dr. Ronen Ben Ami, Tel Aviv Sourasky Medical Center, Israel.
YJB-T1598	RBA 11-065	C. albicans	Clinical	Prototype	Dr. Ronen Ben Ami, Tel Aviv Sourasky Medical Center, Israel.
YJB-T1600	RBA 11-067	C. albicans	Clinical	Prototype	Dr. Ronen Ben Ami, Tel Aviv Sourasky Medical Center, Israel.
YJB-T1606	RBA 11-072	C. albicans	Clinical	Prototype	Dr. Ronen Ben Ami, Tel Aviv Sourasky Medical Center, Israel.
YJB-T1608	RBA 11-074	C. albicans	Clinical	Prototype	Dr. Ronen Ben Ami, Tel Aviv Sourasky Medical Center, Israel.
YJB-T1614	RBA 11-080	C. albicans	Clinical	Prototype	Dr. Ronen Ben Ami, Tel Aviv Sourasky Medical Center, Israel.
YJB-T1615	RBA 11-081	C. albicans	Clinical	Prototype	Dr. Ronen Ben Ami, Tel Aviv Sourasky Medical Center, Israel.
YJB-T1616	RBA 11-082	C. albicans	Clinical	Prototype	Dr. Ronen Ben Ami, Tel Aviv Sourasky Medical Center, Israel.
YJB-T1617	RBA 11-083	C. albicans	Clinical	Prototype	Dr. Ronen Ben Ami, Tel Aviv Sourasky Medical Center, Israel.
YJB-T1620	RBA 11-086	C. albicans	Clinical	Prototype	Dr. Ronen Ben Ami, Tel Aviv Sourasky Medical Center, Israel.
YJB-T1621	RBA 11-087	C. albicans	Clinical	Prototype	Dr. Ronen Ben Ami, Tel Aviv Sourasky Medical Center, Israel.
YJB-T1623	RBA 11-089	C. albicans	Clinical	Prototype	Dr. Ronen Ben Ami, Tel Aviv Sourasky Medical Center, Israel.
YJB-T1624	RBA 11-090	C. albicans	Clinical	Prototype	Dr. Ronen Ben Ami, Tel Aviv Sourasky Medical Center, Israel.
YJB-T1886	RBA 11-170	C. albicans	Clinical	Prototype	Dr. Ronen Ben Ami, Tel Aviv Sourasky Medical Center, Israel.
YJB-T1887	RBA 11-173	C. albicans	Clinical	Prototype	Dr. Ronen Ben Ami, Tel Aviv Sourasky Medical Center, Israel.
YJB-T1888	RBA 11-174	C. albicans	Clinical	Prototype	Dr. Ronen Ben Ami, Tel Aviv Sourasky Medical Center, Israel.
YJB-T1889	RBA 11-186	C. albicans	Clinical	Prototype	Dr. Ronen Ben Ami, Tel Aviv Sourasky Medical Center, Israel.
YJB-T1891	RBA 11-447	C. albicans	Clinical	Prototype	Dr. Ronen Ben Ami, Tel Aviv Sourasky Medical Center, Israel.
YJB-T1892	RBA 11-448	C. albicans	Clinical	Prototype	Dr. Ronen Ben Ami, Tel Aviv Sourasky Medical Center, Israel.
YJB-T1893	RBA 11-452	C. albicans	Clinical	Prototype	Dr. Ronen Ben Ami, Tel Aviv Sourasky Medical Center, Israel.
YJB-T1895	RBA 11-445	C. albicans	Clinical	Prototype	Dr. Ronen Ben Ami, Tel Aviv Sourasky Medical Center, Israel.
YJB-T1896	RBA 11-456	C. albicans	Clinical	Prototype	Dr. Ronen Ben Ami, Tel Aviv Sourasky Medical Center, Israel.
YJB-T1899	RBA 11-503	C. albicans	Clinical	Prototype	Dr. Ronen Ben Ami, Tel Aviv Sourasky Medical Center, Israel.
YJB-T1900	RBA 11-513	C. albicans	Clinical	Prototype	Dr. Ronen Ben Ami, Tel Aviv Sourasky Medical Center, Israel.
YJB-T1901	RBA 11-514	C. albicans	Clinical	Prototype	Dr. Ronen Ben Ami, Tel Aviv Sourasky Medical Center, Israel.
YJB-T1902	RBA 11-516	C. albicans	Clinical	Prototype	Dr. Ronen Ben Ami, Tel Aviv Sourasky Medical Center, Israel.
YJB-T1903	RBA 11-519	C. albicans	Clinical	Prototype	Dr. Ronen Ben Ami, Tel Aviv Sourasky Medical Center, Israel.
YJB-T1904	RBA 11-521	C. albicans	Clinical	Prototype	Dr. Ronen Ben Ami, Tel Aviv Sourasky Medical Center, Israel.
YJB-T1905	RBA 11-524	C. albicans	Clinical	Prototype	Dr. Ronen Ben Ami, Tel Aviv Sourasky Medical Center, Israel.
YJB-T1907	RBA 11-533	C. albicans	Clinical	Prototype	Dr. Ronen Ben Ami, Tel Aviv Sourasky Medical Center, Israel.
YJB-T1908	RBA 11-536	C. albicans	Clinical	Prototype	Dr. Ronen Ben Ami, Tel Aviv Sourasky Medical Center, Israel.
YJB-T1909	RBA 11-538	C. albicans	Clinical	Prototype	Dr. Ronen Ben Ami, Tel Aviv Sourasky Medical Center, Israel.
YJB-T1910	RBA 11-543	C. albicans	Clinical	Prototype	Dr. Ronen Ben Ami, Tel Aviv Sourasky Medical Center, Israel.
YJB-T1912	RBA 11-549	C. albicans	Clinical	Prototype	Dr. Ronen Ben Ami, Tel Aviv Sourasky Medical Center, Israel.
YJB-T1913	RBA 11-552	C. albicans	Clinical	Prototype	Dr. Ronen Ben Ami, Tel Aviv Sourasky Medical Center, Israel.
YJB-T1914	RBA 11-553	C. albicans	Clinical	Prototype	Dr. Ronen Ben Ami, Tel Aviv Sourasky Medical Center, Israel.
YJB-T1921	RBA 11-196	C. albicans	Clinical	Prototype	Dr. Ronen Ben Ami, Tel Aviv Sourasky Medical Center, Israel.
YJB-T1923	RBA 11-457	C. albicans	Clinical	Prototype	Dr. Ronen Ben Ami, Tel Aviv Sourasky Medical Center, Israel.
YJB-T1924	RBA 11-460	C. albicans	Clinical	Prototype	Dr. Ronen Ben Ami, Tel Aviv Sourasky Medical Center, Israel.
YJB-T1925	RBA 11-461	C. albicans	Clinical	Prototype	Dr. Ronen Ben Ami, Tel Aviv Sourasky Medical Center, Israel.
YJB-T1927	RBA 11-463	C. albicans	Clinical	Prototype	Dr. Ronen Ben Ami, Tel Aviv Sourasky Medical Center, Israel.
YJB-T1928	RBA 11-464	C. albicans	Clinical	Prototype	Dr. Ronen Ben Ami, Tel Aviv Sourasky Medical Center, Israel.
YJB-T1929	RBA 11-475	C. albicans	Clinical	Prototype	Dr. Ronen Ben Ami, Tel Aviv Sourasky Medical Center, Israel.
YJB-T1930	RBA 11-480	C. albicans	Clinical	Prototype	Dr. Ronen Ben Ami, Tel Aviv Sourasky Medical Center, Israel.
YJB-T1931	RBA 11-481	C. albicans	Clinical	Prototype	Dr. Ronen Ben Ami, Tel Aviv Sourasky Medical Center, Israel.
YJB-T1932	RBA 11-484	C. albicans	Clinical	Prototype	Dr. Ronen Ben Ami, Tel Aviv Sourasky Medical Center, Israel.
YJB-T1933	RBA 11-486	C. albicans	Clinical	Prototype	Dr. Ronen Ben Ami, Tel Aviv Sourasky Medical Center, Israel.
YJB-T1934	RBA 11-487	C. albicans	Clinical	Prototype	Dr. Ronen Ben Ami, Tel Aviv Sourasky Medical Center, Israel.
YJB-T1936	RBA 11-491	C. albicans	Clinical	Prototype	Dr. Ronen Ben Ami, Tel Aviv Sourasky Medical Center, Israel.
YJB-T1937	RBA 11-493	C. albicans	Clinical	Prototype	Dr. Ronen Ben Ami, Tel Aviv Sourasky Medical Center, Israel.
YJB-T1938	RBA 11-502	C. albicans	Clinical	Prototype	Dr. Ronen Ben Ami, Tel Aviv Sourasky Medical Center, Israel.
YJB-T1939	RBA 11-504	C. albicans	Clinical	Prototype	Dr. Ronen Ben Ami, Tel Aviv Sourasky Medical Center, Israel.
YJB-T1940	RBA 11-505	C. albicans	Clinical	Prototype	Dr. Ronen Ben Ami, Tel Aviv Sourasky Medical Center, Israel.
YJB-T1941	RBA 11-506	C. albicans	Clinical	Prototype	Dr. Ronen Ben Ami, Tel Aviv Sourasky Medical Center, Israel.
YJB-T1942	RBA 11-507	C. albicans	Clinical	Prototype	Dr. Ronen Ben Ami, Tel Aviv Sourasky Medical Center, Israel.
YJB-T1943	RBA 11-508	C. albicans	Clinical	Prototype	Dr. Ronen Ben Ami, Tel Aviv Sourasky Medical Center, Israel.
YJB-T1945	RBA 11-554	C. albicans	Clinical	Prototype	Dr. Ronen Ben Ami, Tel Aviv Sourasky Medical Center, Israel.
YJB-T1946	RBA 11-559	C. albicans	Clinical	Prototype	Dr. Ronen Ben Ami, Tel Aviv Sourasky Medical Center, Israel.
YJB-T1947	RBA 11-561	C. albicans	Clinical	Prototype	Dr. Ronen Ben Ami, Tel Aviv Sourasky Medical Center, Israel.
YJB-T1948	RBA 11-569	C. albicans	Clinical	Prototype	Dr. Ronen Ben Ami, Tel Aviv Sourasky Medical Center, Israel.
YJB-T1949	RBA 11-571	C. albicans	Clinical	Prototype	Dr. Ronen Ben Ami, Tel Aviv Sourasky Medical Center, Israel.
YJB-T1950	RBA 11-574	C. albicans	Clinical	Prototype	Dr. Ronen Ben Ami, Tel Aviv Sourasky Medical Center, Israel.
YJB-T1951	RBA 11-580	C. albicans	Clinical	Prototype	Dr. Ronen Ben Ami, Tel Aviv Sourasky Medical Center, Israel.
YJB-T1953	RBA 11-589	C. albicans	Clinical	Prototype	Dr. Ronen Ben Ami, Tel Aviv Sourasky Medical Center, Israel.
YJB-T1954	RBA 11-591	C. albicans	Clinical	Prototype	Dr. Ronen Ben Ami, Tel Aviv Sourasky Medical Center, Israel.
YJB-T1955	RBA 11-592	C. albicans	Clinical	Prototype	Dr. Ronen Ben Ami, Tel Aviv Sourasky Medical Center, Israel.
YJB-T1956	RBA 11-593	C. albicans	Clinical	Prototype	Dr. Ronen Ben Ami, Tel Aviv Sourasky Medical Center, Israel.
YJB-T1957	RBA 11-598	C. albicans	Clinical	Prototype	Dr. Ronen Ben Ami, Tel Aviv Sourasky Medical Center, Israel.
YJB-T1958	RBA 11-600	C. albicans	Clinical	Prototype	Dr. Ronen Ben Ami, Tel Aviv Sourasky Medical Center, Israel.
YJB-T1959	RBA 11-604	C. albicans	Clinical	Prototype	Dr. Ronen Ben Ami, Tel Aviv Sourasky Medical Center, Israel.
YJB-T1960	RBA 11-606	C. albicans	Clinical	Prototype	Dr. Ronen Ben Ami, Tel Aviv Sourasky Medical Center, Israel.
YJB-T1961	RBA 11-613	C. albicans	Clinical	Prototype	Dr. Ronen Ben Ami, Tel Aviv Sourasky Medical Center, Israel.
YJB-T1962	RBA 11-619	C. albicans	Clinical	Prototype	Dr. Ronen Ben Ami, Tel Aviv Sourasky Medical Center, Israel.
YJB-T1963	RBA 11-620	C. albicans	Clinical	Prototype	Dr. Ronen Ben Ami, Tel Aviv Sourasky Medical Center, Israel.
YJB-T1964	RBA 11-621	C. albicans	Clinical	Prototype	Dr. Ronen Ben Ami, Tel Aviv Sourasky Medical Center, Israel.
YJB-T1965	RBA 11-625	C. albicans	Clinical	Prototype	Dr. Ronen Ben Ami, Tel Aviv Sourasky Medical Center, Israel.
YJB-T1966	RBA 11-626	C. albicans	Clinical	Prototype	Dr. Ronen Ben Ami, Tel Aviv Sourasky Medical Center, Israel.
YJB-T1967	RBA 11-629	C. albicans	Clinical	Prototype	Dr. Ronen Ben Ami, Tel Aviv Sourasky Medical Center, Israel.
YJB-T1971	RBA 11-345	C. albicans	Clinical	Prototype	Dr. Ronen Ben Ami, Tel Aviv Sourasky Medical Center, Israel.
YJB-T1972	RBA 11-358	C. albicans	Clinical	Prototype	Dr. Ronen Ben Ami, Tel Aviv Sourasky Medical Center, Israel.
YJB-T1973	RBA 11-359	C. albicans	Clinical	Prototype	Dr. Ronen Ben Ami, Tel Aviv Sourasky Medical Center, Israel.
YJB-T1974	RBA 11-360	C. albicans	Clinical	Prototype	Dr. Ronen Ben Ami, Tel Aviv Sourasky Medical Center, Israel.
YJB-T1975	RBA 11-362	C. albicans	Clinical	Prototype	Dr. Ronen Ben Ami, Tel Aviv Sourasky Medical Center, Israel.
YJB-T1976	RBA 11-365	C. albicans	Clinical	Prototype	Dr. Ronen Ben Ami, Tel Aviv Sourasky Medical Center, Israel.
YJB-T1977	RBA 11-368	C. albicans	Clinical	Prototype	Dr. Ronen Ben Ami, Tel Aviv Sourasky Medical Center, Israel.
YJB-T1978	RBA 11-372	C. albicans	Clinical	Prototype	Dr. Ronen Ben Ami, Tel Aviv Sourasky Medical Center, Israel.
YJB-T1979	RBA 11-373	C. albicans	Clinical	Prototype	Dr. Ronen Ben Ami, Tel Aviv Sourasky Medical Center, Israel.
YJB-T1980	RBA 11-376	C. albicans	Clinical	Prototype	Dr. Ronen Ben Ami, Tel Aviv Sourasky Medical Center, Israel.
YJB-T1981	RBA 11-379	C. albicans	Clinical	Prototype	Dr. Ronen Ben Ami, Tel Aviv Sourasky Medical Center, Israel.
YJB-T1982	RBA 11-380	C. albicans	Clinical	Prototype	Dr. Ronen Ben Ami, Tel Aviv Sourasky Medical Center, Israel.
YJB-T1983	RBA 11-382	C. albicans	Clinical	Prototype	Dr. Ronen Ben Ami, Tel Aviv Sourasky Medical Center, Israel.
YJB-T1984	RBA 11-384	C. albicans	Clinical	Prototype	Dr. Ronen Ben Ami, Tel Aviv Sourasky Medical Center, Israel.
YJB-T1985	RBA 11-389	C. albicans	Clinical	Prototype	Dr. Ronen Ben Ami, Tel Aviv Sourasky Medical Center, Israel.
YJB-T1986	RBA 11-437	C. albicans	Clinical	Prototype	Dr. Ronen Ben Ami, Tel Aviv Sourasky Medical Center, Israel.
YJB-T1987	RBA 11-451	C. albicans	Clinical	Prototype	Dr. Ronen Ben Ami, Tel Aviv Sourasky Medical Center, Israel.
YJB-T1991	RBA 11-182	C. albicans	Clinical	Prototype	Dr. Ronen Ben Ami, Tel Aviv Sourasky Medical Center, Israel.
YJB-T1992	RBA 11-184	C. albicans	Clinical	Prototype	Dr. Ronen Ben Ami, Tel Aviv Sourasky Medical Center, Israel.
YJB-T1994	RBA 11-187	C. albicans	Clinical	Prototype	Dr. Ronen Ben Ami, Tel Aviv Sourasky Medical Center, Israel.
YJB-T1995	RBA 11-198	C. albicans	Clinical	Prototype	Dr. Ronen Ben Ami, Tel Aviv Sourasky Medical Center, Israel.
YJB-T1996	RBA 11-230	C. albicans	Clinical	Prototype	Dr. Ronen Ben Ami, Tel Aviv Sourasky Medical Center, Israel.
YJB-T1997	RBA 11-232	C. albicans	Clinical	Prototype	Dr. Ronen Ben Ami, Tel Aviv Sourasky Medical Center, Israel.
YJB-T1998	RBA 11-234	C. albicans	Clinical	Prototype	Dr. Ronen Ben Ami, Tel Aviv Sourasky Medical Center, Israel.
YJB-T1999	RBA 11-236	C. albicans	Clinical	Prototype	Dr. Ronen Ben Ami, Tel Aviv Sourasky Medical Center, Israel.
YJB-T2000	RBA 11-238	C. albicans	Clinical	Prototype	Dr. Ronen Ben Ami, Tel Aviv Sourasky Medical Center, Israel.
YJB-T2001	RBA 11-240	C. albicans	Clinical	Prototype	Dr. Ronen Ben Ami, Tel Aviv Sourasky Medical Center, Israel.
YJB-T2002	RBA 11-243	C. albicans	Clinical	Prototype	Dr. Ronen Ben Ami, Tel Aviv Sourasky Medical Center, Israel.
YJB-T2003	RBA 11-246	C. albicans	Clinical	Prototype	Dr. Ronen Ben Ami, Tel Aviv Sourasky Medical Center, Israel.
YJB-T2004	RBA 11-247	C. albicans	Clinical	Prototype	Dr. Ronen Ben Ami, Tel Aviv Sourasky Medical Center, Israel.
YJB-T2005	RBA 11-249	C. albicans	Clinical	Prototype	Dr. Ronen Ben Ami, Tel Aviv Sourasky Medical Center, Israel.
YJB-T2006	RBA 11-251	C. albicans	Clinical	Prototype	Dr. Ronen Ben Ami, Tel Aviv Sourasky Medical Center, Israel.
YJB-T2007	RBA 11-256	C. albicans	Clinical	Prototype	Dr. Ronen Ben Ami, Tel Aviv Sourasky Medical Center, Israel.
YJB-T2008	RBA 11-257	C. albicans	Clinical	Prototype	Dr. Ronen Ben Ami, Tel Aviv Sourasky Medical Center, Israel.
YJB-T2009	RBA 11-260	C. albicans	Clinical	Prototype	Dr. Ronen Ben Ami, Tel Aviv Sourasky Medical Center, Israel.
YJB-T2010	RBA 11-262	C. albicans	Clinical	Prototype	Dr. Ronen Ben Ami, Tel Aviv Sourasky Medical Center, Israel.
YJB-T2012	RBA 11-266	C. albicans	Clinical	Prototype	Dr. Ronen Ben Ami, Tel Aviv Sourasky Medical Center, Israel.
YJB-T2013	RBA 11-267	C. albicans	Clinical	Prototype	Dr. Ronen Ben Ami, Tel Aviv Sourasky Medical Center, Israel.
YJB-T2014	RBA 11-273	C. albicans	Clinical	Prototype	Dr. Ronen Ben Ami, Tel Aviv Sourasky Medical Center, Israel.
YJB-T2015	RBA 11-274	C. albicans	Clinical	Prototype	Dr. Ronen Ben Ami, Tel Aviv Sourasky Medical Center, Israel.
YJB-T2016	RBA 11-280	C. albicans	Clinical	Prototype	Dr. Ronen Ben Ami, Tel Aviv Sourasky Medical Center, Israel.
YJB-T2017	RBA 11-283	C. albicans	Clinical	Prototype	Dr. Ronen Ben Ami, Tel Aviv Sourasky Medical Center, Israel.
YJB-T2018	RBA 11-284	C. albicans	Clinical	Prototype	Dr. Ronen Ben Ami, Tel Aviv Sourasky Medical Center, Israel.
YJB-T2019	RBA 11-286	C. albicans	Clinical	Prototype	Dr. Ronen Ben Ami, Tel Aviv Sourasky Medical Center, Israel.
YJB-T2020	RBA 11-287	C. albicans	Clinical	Prototype	Dr. Ronen Ben Ami, Tel Aviv Sourasky Medical Center, Israel.
YJB-T2021	RBA 11-288	C. albicans	Clinical	Prototype	Dr. Ronen Ben Ami, Tel Aviv Sourasky Medical Center, Israel.
YJB-T2022	RBA 11-290	C. albicans	Clinical	Prototype	Dr. Ronen Ben Ami, Tel Aviv Sourasky Medical Center, Israel.
YJB-T2023	RBA 11-291	C. albicans	Clinical	Prototype	Dr. Ronen Ben Ami, Tel Aviv Sourasky Medical Center, Israel.
YJB-T2024	RBA 11-292	C. albicans	Clinical	Prototype	Dr. Ronen Ben Ami, Tel Aviv Sourasky Medical Center, Israel.
YJB-T2025	RBA 11-293	C. albicans	Clinical	Prototype	Dr. Ronen Ben Ami, Tel Aviv Sourasky Medical Center, Israel.
YJB-T2026	RBA 11-296	C. albicans	Clinical	Prototype	Dr. Ronen Ben Ami, Tel Aviv Sourasky Medical Center, Israel.
YJB-T2027	RBA 11-297	C. albicans	Clinical	Prototype	Dr. Ronen Ben Ami, Tel Aviv Sourasky Medical Center, Israel.
YJB-T2028	RBA 11-298	C. albicans	Clinical	Prototype	Dr. Ronen Ben Ami, Tel Aviv Sourasky Medical Center, Israel.
YJB-T2029	RBA 11-300	C. albicans	Clinical	Prototype	Dr. Ronen Ben Ami, Tel Aviv Sourasky Medical Center, Israel.
YJB-T2030	RBA 11-301	C. albicans	Clinical	Prototype	Dr. Ronen Ben Ami, Tel Aviv Sourasky Medical Center, Israel.
YJB-T2031	RBA 11-312	C. albicans	Clinical	Prototype	Dr. Ronen Ben Ami, Tel Aviv Sourasky Medical Center, Israel.
YJB-T2032	RBA 11-318	C. albicans	Clinical	Prototype	Dr. Ronen Ben Ami, Tel Aviv Sourasky Medical Center, Israel.
YJB-T2033	RBA 11-321	C. albicans	Clinical	Prototype	Dr. Ronen Ben Ami, Tel Aviv Sourasky Medical Center, Israel.
YJB-T2034	RBA 11-340	C. albicans	Clinical	Prototype	Dr. Ronen Ben Ami, Tel Aviv Sourasky Medical Center, Israel.
YJB-T2035	RBA 11-343	C. albicans	Clinical	Prototype	Dr. Ronen Ben Ami, Tel Aviv Sourasky Medical Center, Israel.
YJB-T2037	RBA 11-350	C. albicans	Clinical	Prototype	Dr. Ronen Ben Ami, Tel Aviv Sourasky Medical Center, Israel.
YJB-T2038	RBA 11-351	C. albicans	Clinical	Prototype	Dr. Ronen Ben Ami, Tel Aviv Sourasky Medical Center, Israel.
YJB-T2040	RBA 11-355	C. albicans	Clinical	Prototype	Dr. Ronen Ben Ami, Tel Aviv Sourasky Medical Center, Israel.
YJB-T2041	RBA 11-396	C. albicans	Clinical	Prototype	Dr. Ronen Ben Ami, Tel Aviv Sourasky Medical Center, Israel.
YJB-T2042	RBA 11-428	C. albicans	Clinical	Prototype	Dr. Ronen Ben Ami, Tel Aviv Sourasky Medical Center, Israel.
YJB-T2043	RBA 11-429	C. albicans	Clinical	Prototype	Dr. Ronen Ben Ami, Tel Aviv Sourasky Medical Center, Israel.
YJB-T2044	RBA 11-431	C. albicans	Clinical	Prototype	Dr. Ronen Ben Ami, Tel Aviv Sourasky Medical Center, Israel.
YJB-T2045	RBA 11-439	C. albicans	Clinical	Prototype	Dr. Ronen Ben Ami, Tel Aviv Sourasky Medical Center, Israel.
YJB-T2046	RBA 11-440	C. albicans	Clinical	Prototype	Dr. Ronen Ben Ami, Tel Aviv Sourasky Medical Center, Israel.
YJB-T2047	RBA 11-500	C. albicans	Clinical	Prototype	Dr. Ronen Ben Ami, Tel Aviv Sourasky Medical Center, Israel.
YJB-T1527	PT30-8	C. albicans	HIV, oral, USA	Prototype	Revankar 1998
YJB-T168	PN2	C. albicans	Cheek, USA	Prototype	Gerstein A 2017
YJB-T172	WO-1	C. albicans	Bloodstream, USA	Prototype	Slutsky SR 1987
YJB-T2	FH1	C. albicans	BMT, rectal, USA	Prototype	Marr 1997
YJB-T23	T118	C. albicans	HIV, oral, Canada	Prototype	Cowen 2000
YJB-T279	DSY294	C. albicans	HIV, oral, Switzerland	Prototype	Sanglard 1995
YJB-T386	PT30-6	C. albicans	HIV, oral, USA	Prototype	Revankar 1998
YJB-T484	FC28	C. albicans	Vaginitis, vagina, USA	Prototype	MacCallum DM 2009
YJB-T490	OKP90	C. albicans	Healthy, oral, South Africa	Prototype	Lockhard 2002
YJB-T499	HUN96	C. albicans	oropharynx, UK	Prototype	Odds 2007
YJB-T49	Candida krusei 653	C. krusei	Clinical	Prototype	P.T. Magee
YJB-T53	A044	C. parapsilosis	Clinical	Prototype	Reiss E 2012
YJB-T54	YA053	C. parapsilosis	Clinical	Prototype	Reiss E 2012
YJB-T48	Candida tropicalis 660	C. tropicalis	Clinical	Prototype	P.T. Magee
YJB-T50	BG2	C.glabrata	Clinical	Prototype	Cormack,B.P. 1999
YJB-T389	CBS138	C.glabrata	Clinical	Prototype	Dujon B., 2004
YJB-T115	PMY127	S.cerevisiae	Clinical isolate	Prototype	Magwene PM 2011
YJB-T116	PMY132	S.cerevisiae	Clinical isolate	Prototype	Magwene PM 2011
YJB-T117	PMY141	S.cerevisiae	Clinical isolate	Prototype	Magwene PM 2011
YJB-T119	PMY144	S.cerevisiae	Clinical isolate	Prototype	Magwene PM 2011
YJB-T1083	Sigma 1278b	S.cerevisiae		Prototype	T.B. Reynolds and G.R. Fink 2001
YJB-T1084	F1411	S.cerevisiae	Clinical isolate from immunocompromised patient	Prototype	Dr. Martin Kupiec, Dept. of Molecular Microbiology & Biotechnology, Tel Aviv University, Tel Aviv, Israel
YJB-T544	CAF2-1	C.albicans	laboratory	ura3::imm434/URA3	Fonzi WA, 1993
YJB-T545	CAI-4	C.albicans	laboratory	ura3::imm434/ura3::imm434 iro1/iro1::imm434	Fonzi WA, 1993
YJB-T57	RM1000#6	C.albicans	laboratory	ura3::imm434/ura3::imm434 iro1/iro1::imm434 his1::hisG/his1::hisG	Negredo A 1997
YJB-T45	BWP17	C.albicans	laboratory	ura3::imm434/ura3::imm434 iro1/iro1::imm434 his1::hisG/his1::hisG arg4/arg4	Wilson RB, 1999
YJB-T58	RM1000#2	C.albicans	laboratory	ura3::imm434/ura3::imm434 iro1/iro1::imm434 his1::hisG/his1::hisG	Negredo A 1997
YJB-T72	SN76	C.albicans	laboratory	ura3Δ::λimm434/ura3Δ::λimm434 his1::hisG/his1::hisG arg4Δ/arg4Δ	Noble SM, Johnson AD. 2005
YJB-T65	SN95	C.albicans	laboratory	ura3∆-iro1∆::imm434/URA3-IRO1 his1∆/his1∆ arg4∆/arg4∆	Noble SM, Johnson AD. 2005
YJB-T66	SN152	C.albicans	laboratory	ura3∆-iro1∆::imm434/URA3-IRO1 his1∆/his1∆ arg4∆/arg4∆ leu2∆/leu2∆	Noble SM, Johnson AD. 2005
YJB-T911	cna1∆∆	C.albicans	laboratory	As CAF2-1cnaΔ::hisG/cnaΔ::hisG	Sanglard, D., 2003
YJB-T744	cnb1∆∆	C.albicans	laboratory	As SN152 cnb1Δ::C.d.HIS1/cnb1Δ:C.m.LEU2	Vincent 2013.
YJB-T938	crz1∆∆	C.albicans	laboratory	As CAF2-1, crz1△::hisG/crz1△::hisG-URA3-hisG	Karababa,M. 2006
YJB-T2296	crz1∆∆	C.albicans	laboratory	As SN152 crz1ΔΔ::hisG/crz1ΔΔ::hisG	Homann OR . 2009
YJB-T2199	rcn1∆∆	C.albicans	laboratory	As SC5314 rcn1::frt/rcn1::frt	Reedy GL 2010
YJB-T2227	rcn2∆∆	C.albicans	laboratory	As SN95 ura3∆-iro1∆::imm434/URA3-IRO1 his1∆/his1∆ arg4∆/arg4∆ rcn2::His1/rcn2_A::Arg4	This study
YJB-T2210	rcn1∆∆/crz1∆∆	C.albicans	laboratory	As SC5314 crz1/crz1 rcn1/rcn1	Reedy GL 2010
YJB-T1372	vps21∆∆	C.albicans	laboratory	As CAI-4, ura3Δ/Δ his1Δ/Δ arg4Δ/Δ vps21Δ:ARG4/vps21Δ:HIS1	Johnston, D. A., 2009
YJB-T2261	SN152 cas5∆∆	C.albicans	laboratory	As SN152 cas5ΔΔ::hisG/cas5ΔΔ::hisG	Homann OR . 2009
YJB-T2305	SN152 upc2∆∆	C.albicans	laboratory	As SN152 upc2ΔΔ::hisG/upc2ΔΔ::hisG	Homann OR . 2009
YJB-T2238	SN152 tac1∆∆	C.albicans	laboratory	As SN152 tac1ΔΔ::hisG/tac1ΔΔ::hisG	Homann OR . 2009
YJB-T2297	SN152 mrr1∆∆	C.albicans	laboratory	As SN152 mrr1ΔΔ::hisG/mrr1ΔΔ::hisG	Homann OR . 2009
TF195	SN152 iro1∆∆	C.albicans	laboratory	As SN152 iro1ΔΔ::hisG/iro1ΔΔ::hisG	Lohse 2016
CAY540	P37005 (P37)	C.albicans	Clinical isolate	Prototype	Lockhart 2002
KAY330	P37005-PA (P37-PA)	C.albicans	laboratory	Passaged P37005 Isolate	Alby 2009
KAY334	P37005-PB (P37-PB)	C.albicans	laboratory	Passaged P37005 Isolate	Alby 2009
CAY5944	BWP17 (clb4 +/+)	C.albicans	laboratory	ura3::imm434/ura3::imm434 iro1/iro1::imm434 his1::hisG/his1::hisG arg4/arg4	Bensen 2005
CAY68 (YJB6144)	clb4 +/-	C.albicans	laboratory	BWP17 clb4::ARG4/CLB4	Bensen 2005
CAY70	clb4 -/-	C.albicans	laboratory	BWP17 clb4::ARG4/clb4::HIS1 ura3/ura3	Alby 2009
CAY70	clb4 -/-	C.albicans	laboratory	BWP17 clb4::ARG4/clb4::HIS1 ura3/ura3	Alby 2009
Persistent and non-persistent clinical isolates
Group	Strain Name	Day of isolation	Species	Origin	Genotype	Source
Nonpersistent	NP1	D0	C. albicans	Clinical	Prototype	Dr. Arnaldo Colombo, Federal University of São Paulo
	NP2	D0	C. albicans	Clinical	Prototype	Dr. Arnaldo Colombo, Federal University of São Paulo
	NP3	D0	C. albicans	Clinical	Prototype	Dr. Arnaldo Colombo, Federal University of São Paulo
	NP4	D0	C. albicans	Clinical	Prototype	Dr. Arnaldo Colombo, Federal University of São Paulo
	NP5	D0	C. albicans	Clinical	Prototype	Dr. Arnaldo Colombo, Federal University of São Paulo
	NP6	D0	C. albicans	Clinical	Prototype	Dr. Arnaldo Colombo, Federal University of São Paulo
	NP7	D0	C. albicans	Clinical	Prototype	Dr. Arnaldo Colombo, Federal University of São Paulo
Persistent Series 01	S01-01	D0	C. albicans	Clinical	Prototype	Dr. Arnaldo Colombo, Federal University of São Paulo
	S01-02	D5	C. albicans	Clinical	Prototype	Dr. Arnaldo Colombo, Federal University of São Paulo
	S01-03	D6	C. albicans	Clinical	Prototype	Dr. Arnaldo Colombo, Federal University of São Paulo
	S01-04	D12	C. albicans	Clinical	Prototype	Dr. Arnaldo Colombo, Federal University of São Paulo
	S01-05	D14	C. albicans	Clinical	Prototype	Dr. Arnaldo Colombo, Federal University of São Paulo
	S01-06	D14	C. albicans	Clinical	Prototype	Dr. Arnaldo Colombo, Federal University of São Paulo
Persistent Series 02	S02-01	D0	C. albicans	Clinical	Prototype	Dr. Arnaldo Colombo, Federal University of São Paulo
	S02-02	D0	C. albicans	Clinical	Prototype	Dr. Arnaldo Colombo, Federal University of São Paulo
	S02-03	D4	C. albicans	Clinical	Prototype	Dr. Arnaldo Colombo, Federal University of São Paulo
	S02-04	D4	C. albicans	Clinical	Prototype	Dr. Arnaldo Colombo, Federal University of São Paulo
	S02-05	D6	C. albicans	Clinical	Prototype	Dr. Arnaldo Colombo, Federal University of São Paulo
	S02-06	D6	C. albicans	Clinical	Prototype	Dr. Arnaldo Colombo, Federal University of São Paulo
	S02-07	D10	C. albicans	Clinical	Prototype	Dr. Arnaldo Colombo, Federal University of São Paulo
	S02-08	D12	C. albicans	Clinical	Prototype	Dr. Arnaldo Colombo, Federal University of São Paulo
	S02-09	D1	C. albicans	Clinical	Prototype	Dr. Arnaldo Colombo, Federal University of São Paulo
Persistent Series 03	S03-01	D0	C. albicans	Clinical	Prototype	Dr. Arnaldo Colombo, Federal University of São Paulo
	S03-02	D20	C. albicans	Clinical	Prototype	Dr. Arnaldo Colombo, Federal University of São Paulo
	S03-03	D20	C. albicans	Clinical	Prototype	Dr. Arnaldo Colombo, Federal University of São Paulo
	S03-04	D20	C. albicans	Clinical	Prototype	Dr. Arnaldo Colombo, Federal University of São Paulo
	S03-05	D28	C. albicans	Clinical	Prototype	Dr. Arnaldo Colombo, Federal University of São Paulo
	S03-06	D28	C. albicans	Clinical	Prototype	Dr. Arnaldo Colombo, Federal University of São Paulo
	S03-07	D30	C. albicans	Clinical	Prototype	Dr. Arnaldo Colombo, Federal University of São Paulo
Persistent Series 04	S04-01	D0	C. albicans	Clinical	Prototype	Dr. Arnaldo Colombo, Federal University of São Paulo
	S04-02	D0	C. albicans	Clinical	Prototype	Dr. Arnaldo Colombo, Federal University of São Paulo
	S04-03	D2	C. albicans	Clinical	Prototype	Dr. Arnaldo Colombo, Federal University of São Paulo
	S04-04	D2	C. albicans	Clinical	Prototype	Dr. Arnaldo Colombo, Federal University of São Paulo
	S04-05	D24	C. albicans	Clinical	Prototype	Dr. Arnaldo Colombo, Federal University of São Paulo
Persistent Series 05	S05-01	D0	C. albicans	Clinical	Prototype	Dr. Arnaldo Colombo, Federal University of São Paulo
	S05-02	D11	C. albicans	Clinical	Prototype	Dr. Arnaldo Colombo, Federal University of São Paulo
	S05-03	D13	C. albicans	Clinical	Prototype	Dr. Arnaldo Colombo, Federal University of São Paulo
	S05-04	D20	C. albicans	Clinical	Prototype	Dr. Arnaldo Colombo, Federal University of São Paulo
Persistent Series 06	S06-01	D0	C. albicans	Clinical	Prototype	Dr. Arnaldo Colombo, Federal University of São Paulo
	S06-02	D0	C. albicans	Clinical	Prototype	Dr. Arnaldo Colombo, Federal University of São Paulo
	S06-03	D6	C. albicans	Clinical	Prototype	Dr. Arnaldo Colombo, Federal University of São Paulo
	S06-04	D11	C. albicans	Clinical	Prototype	Dr. Arnaldo Colombo, Federal University of São Paulo
Persistent Series 07	S07-01	D0	C. albicans	Clinical	Prototype	Dr. Arnaldo Colombo, Federal University of São Paulo
	S07-02	D10	C. albicans	Clinical	Prototype	Dr. Arnaldo Colombo, Federal University of São Paulo
	S07-03	D13	C. albicans	Clinical	Prototype	Dr. Arnaldo Colombo, Federal University of São Paulo
	S07-04	D14	C. albicans	Clinical	Prototype	Dr. Arnaldo Colombo, Federal University of São Paulo
	S07-05	D14	C. albicans	Clinical	Prototype	Dr. Arnaldo Colombo, Federal University of São Paulo
Persistent Series 08	S08-01	D0	C. albicans	Clinical	Prototype	Dr. Arnaldo Colombo, Federal University of São Paulo
	S08-02	D16	C. albicans	Clinical	Prototype	Dr. Arnaldo Colombo, Federal University of São Paulo
	S08-03	D29	C. albicans	Clinical	Prototype	Dr. Arnaldo Colombo, Federal University of São Paulo
Persistent Series 09	S09-01	D0	C. albicans	Clinical	Prototype	Dr. Arnaldo Colombo, Federal University of São Paulo
	S09-02	D2	C. albicans	Clinical	Prototype	Dr. Arnaldo Colombo, Federal University of São Paulo
	S09-03	D4	C. albicans	Clinical	Prototype	Dr. Arnaldo Colombo, Federal University of São Paulo
Persistent Series 10	S10-01	D0	C. albicans	Clinical	Prototype	Dr. Arnaldo Colombo, Federal University of São Paulo
	S10-02	D4	C. albicans	Clinical	Prototype	Dr. Arnaldo Colombo, Federal University of São Paulo
Persistent Series 11	S11-01	D0	C. albicans	Clinical	Prototype	Dr. Arnaldo Colombo, Federal University of São Paulo
	S11-02	D8	C. albicans	Clinical	Prototype	Dr. Arnaldo Colombo, Federal University of São Paulo
	S11-03	D11	C. albicans	Clinical	Prototype	Dr. Arnaldo Colombo, Federal University of São Paulo
	S11-04	D15	C. albicans	Clinical	Prototype	Dr. Arnaldo Colombo, Federal University of São Paulo
Persistent Series 12	S12-01	D0	C. albicans	Clinical	Prototype	Dr. Arnaldo Colombo, Federal University of São Paulo
	S12-02	D3	C. albicans	Clinical	Prototype	Dr. Arnaldo Colombo, Federal University of São Paulo
	S12-03	D11	C. albicans	Clinical	Prototype	Dr. Arnaldo Colombo, Federal University of São Paulo
REFERENCES
Alby, K., and Bennett, R.J. (2009). Stress-induced phenotypic switching in Candida albicans. Molecular biology of the cell 20, 3178-3191.
Bensen, E.S., Clemente-Blanco, A., Finley, K.R., Correa-Bordes, J., and Berman, J. (2005). The mitotic cyclins Clb2p and Clb4p affect morphogenesis in Candida albicans. Mol Biol Cell 16, 3387-3400.
Cormack, B.P., and Falkow, S. (1999). Efficient homologous and illegitimate recombination in the opportunistic yeast pathogen Candida glabrata. Genetics 151, 979-987.
Cowen, L.E., Sanglard, D., Calabrese, D., Sirjusingh, C., Anderson, J.B., and Kohn, L.M. (2000). Evolution of drug resistance in experimental populations of Candida albicans. J Bacteriol 182, 1515-1522.
Dujon, B., Sherman, D., Fischer, G., Durrens, P., Casaregola, S., Lafontaine, I., De Montigny, J., Marck, C., Neuveglise, C., Talla, E., et al. (2004). Genome evolution in yeasts. Nature 430, 35-44.
Fonzi, W.A., and Irwin, M.Y. (1993). Isogenic strain construction and gene mapping in Candida albicans. Genetics 134, 717-728.
Gerstein, A.C., Rosenberg, A., Hecht, I., and Berman, J. (2016). diskImageR: quantification of resistance and tolerance to antimicrobial drugs using disk diffusion assays. Microbiology 162, 1059-1068.
Hernday, A.D., Lohse, M.B., Fordyce, P.M., Nobile, C.J., Derisi, J.L., and Johnson, A.D. (2013). Structure of the Transcriptional Network Controlling White-Opaque Switching in Candida albicans. Molecular microbiology.
Homann, O.R., Dea, J., Noble, S.M., and Johnson, A.D. (2009). A phenotypic profile of the Candida albicans regulatory network. PLoS genetics 5, e1000783.
Johnston, D.A., Eberle, K.E., Sturtevant, J.E., and Palmer, G.E. (2009). Role for endosomal and vacuolar GTPases in Candida albicans pathogenesis. Infect Immun 77, 2343-2355.
Lockhart, S.R., Pujol, C., Daniels, K.J., Miller, M.G., Johnson, A.D., Pfaller, M.A., and Soll, D.R. (2002). In Candida albicans, white-opaque switchers are homozygous for mating type. Genetics 162, 737-745.
Lohse, M.B., Ene, I.V., Craik, V.B., Hernday, A.D., Mancera, E., Morschhauser, J., Bennett, R.J., and Johnson, A.D. (2016). Systematic Genetic Screen for Transcriptional Regulators of the Candida albicans White-Opaque Switch. Genetics.
MacCallum, D.M., Castillo, L., Nather, K., Munro, C.A., Brown, A.J., Gow, N.A., and Odds, F.C. (2009). Property differences among the four major Candida albicans strain clades. Eukaryotic cell 8, 373-387.
Magwene, P.M., Kayikci, O., Granek, J.A., Reininga, J.M., Scholl, Z., and Murray, D. (2011). Outcrossing, mitotic recombination, and life-history trade-offs shape genome evolution in Saccharomyces cerevisiae. Proceedings of the National Academy of Sciences of the United States of America 108, 1987-1992.
Marr, K.A., White, T.C., van Burik, J.A., and Bowden, R.A. (1997). Development of fluconazole resistance in Candida albicans causing disseminated infection in a patient undergoing marrow transplantation. Clin Infect Dis 25, 908-910.
Negredo, A., Monteoliva, L., Gil, C., Pla, J., and Nombela, C. (1997). Cloning, analysis and one-step disruption of the ARG5,6 gene of Candida albicans. Microbiology (Reading, England) 143 ( Pt 2), 297-302.
Noble, S.M., and Johnson, A.D. (2005). Strains and strategies for large-scale gene deletion studies of the diploid human fungal pathogen Candida albicans. Eukaryotic cell 4, 298-309.
Odds, F.C., Bougnoux, M.E., Shaw, D.J., Bain, J.M., Davidson, A.D., Diogo, D., Jacobsen, M.D., Lecomte, M., Li, S.Y., Tavanti, A., et al. (2007). Molecular phylogenetics of Candida albicans. Eukaryotic cell 6, 1041-1052.
Redding, S., Smith, J., Farinacci, G., Rinaldi, M., Fothergill, A., Rhine-Chalberg, J., and Pfaller, M. (1994). Resistance of Candida albicans to fluconazole during treatment of oropharyngeal candidiasis in a patient with AIDS: documentation by in vitro susceptibility testing and DNA subtype analysis. Clin Infect Dis 18, 240-242.
Reedy, J.L., Filler, S.G., and Heitman, J. (2010). Elucidating the Candida albicans calcineurin signaling cascade controlling stress response and virulence. Fungal Genet Biol 47, 107-116.
Reiss, E., Lasker, B.A., Lott, T.J., Bendel, C.M., Kaufman, D.A., Hazen, K.C., Wade, K.C., McGowan, K.L., and Lockhart, S.R. (2012). Genotyping of Candida parapsilosis from three neonatal intensive care units (NICUs) using a panel of five multilocus microsatellite markers: broad genetic diversity and a cluster of related strains in one NICU. Infect Genet Evol 12, 1654-1660.
Revankar, S.G., Kirkpatrick, W.R., McAtee, R.K., Dib, O.P., Fothergill, A.W., Redding, S.W., Rinaldi, M.G., Hilsenbeck, S.G., and Patterson, T.F. (1998). A randomized trial of continuous or intermittent therapy with fluconazole for oropharyngeal candidiasis in HIV-infected patients: clinical outcomes and development of fluconazole resistance. Am J Med 105, 7-11.
Reynolds, T.B., and Fink, G.R. (2001). Bakers' yeast, a model for fungal biofilm formation. Science 291, 878-881.
Sanglard, D., Kuchler, K., Ischer, F., Pagani, J.L., Monod, M., and Bille, J. (1995). Mechanisms of resistance to azole antifungal agents in Candida albicans isolates from AIDS patients involve specific multidrug transporters. Antimicrob Agents Chemother 39, 2378-2386.
Slutsky, B., Staebell, M., Anderson, J., Risen, L., Pfaller, M., and Soll, D.R. (1987). "White-opaque transition": a second high-frequency switching system in Candida albicans. Journal of Bacteriology 169, 189-197.
Vincent, B.M., Lancaster, A.K., Scherz-Shouval, R., Whitesell, L., and Lindquist, S. (2013). Fitness trade-offs restrict the evolution of resistance to amphotericin B. PLoS Biol 11, e1001692.
White, T.C. (1997). Increased mRNA levels of ERG16, CDR, and MDR1 correlate with increases in azole resistance in Candida albicans isolates from a patient infected with human immunodeficiency virus. Antimicrob Agents Chemother 41, 1482-1487.
Wilson, R.B., Davis, D., and Mitchell, A.P. (1999). Rapid hypothesis testing with Candida albicans through gene disruption with short homology regions. Journal of Bacteriology 181, 1868-1874.
Wu, W., Lockhart, S.R., Pujol, C., Srikantha, T., and Soll, D.R. (2007). Heterozygosity of genes on the sex chromosome regulates Candida albicans virulence. Molecular microbiology 64, 1587-1604.
