# Supplementary material for: Antifungal tolerance is a subpopulation effect distinct from resistance and is associated with persistent candidemia
Source: Nat Commun. 2018 Jun 25;9:2470. doi: 10.1038/s41467-018-04926-x (PMC6018213; doi:10.1038/s41467-018-04926-x)
Supplement: Supplementary file 4 — Supplementary Data 2 [file 41467_2018_4926_MOESM4_ESM.xlsx]

## Sheet: Data 2
Supplementary Data 2. Detailed clinical information on persistent an nonpersistent isolates
	Strain info				MIC				Treatment												Catheter information		Clinical details
Group	Protocol number	Strain ID	Species	Isolation Day	AMB	FCZ	VCZ	CAS	Previous antifungal	First day	Last Day	Treat-1	First Day	Last Day	Treat-2	First Day	Last Day	Treat-3	First Day	Last day	CVC	Cateter out data	Neutropenia	Gender	Coexisting exposure	Age (years)	Corticosteroid treatment	Chemoterapy	Survival 30d
Nonpersistent	04-020-01	7111A	C. albicans	2010-10-25	0.5	0.125	0.03	0.03	no	-	-	FCZ	2010-10-30	2010-11-26	no	-	-	no	-	-	Yes	2010-10-30	no	F	surgery/antibiotic treatment	79	no	no	yes
	04-033-01	7415	C. albicans	2010-12-18	0.25	0.125	0.03	0.03	no	-	-	FCZ	2010-12-23	2010-12-30	no	-	-	no	-	-	Yes	2010-12-23	no	F	cardiac disease	80	no	no	yes
	04-037-01	7419	C. albicans	2010-12-23	0.25	0.125	0.03	0.03	no	-	-	FCZ	2010-12-26	2011-01-09	no	-	-	no	-	-	Yes	2011-01-09	no	F	cardiac disease	81	no	no	yes
	04-038-01	7420	C. albicans	2011-01-01	0.25	0.125	0.03	0.03	no	-	-	FCZ	2011-01-05	2011-01-20	no	-	-	no	-	-	Yes	2011-01-02	no	M	surgery/antibiotic treatment	43	no	no	yes
	04-051-01	7561	C. albicans	2011-02-22	0.5	0.125	0.03	0.03	no	-	-	FCZ	2011-02-22	2011-02-28	CAS	2011-02-28	2011-03-02	CAS	2011-03-02	2011-03-06	Yes	2011-02-25	no	M	cardiac disease	75	no	no	no
	01-034-01	7752A	C. albicans	2011-04-04	0.5	0.5	0.06	0.06	no	-	-	FCZ	2011-04-08	2011-04-22	no	-	-	no	-	-	Yes	2011-04-08	no	F	cardiac disease	76	no	no	yes
	07-015-01	7885	C. albicans	2011-05-16	0.5	0.5	0.03	0.03	no	-	-	FCZ	2011-05-18	2011-05-31	no	-	-	no	-	-	Yes	2011-05-14	no	M	surgery/antibiotic treatment	48	no	no	yes
Persistent S01	-	1-7794A	C. albicans	2011.04.19	0.125	0.125		0.0625	no	-	-	FCZ	2011.04.22	2011.05.09	no	-	-	no	-	-	Yes	2011.04.29	no	F	cancer	63	no	no	no
	-	1-7794B	C. albicans	2011.04.24	0.125	0.125		0.0625
	-	1-7794D	C. albicans	2011.04.25	0.125	0.125		0.0625
	-	1-7794E	C. albicans	2011.05.02	0.0625	0.125		0.0625
	-	1-7796A	C. albicans	2011.05.04	0.125	0.125		0.0625
	-	1-7796B	C. albicans	2011.05.04	0.5	0.125		0.0625
Persistent S02	-	6-7063A	C. albicans	2010.11.19	0.0625	0.125		0.0625	no	-	-	FCZ	2010.11.23	2010.11.24	CAS	2010.11.24	2010.11.30	FCZ	2010.12.01	2010.12.05	Yes	2010.11.22	no	M	cancer/cardiac disease	64	no	no	no
	-	6-7063B	C. albicans	2010.11.19	0.125	0.125		0.0625
	-	6-7071D	C. albicans	2010.11.23	0.125	0.125		0.0625
	-	6-7071A	C. albicans	2010.11.23	0.125	0.125		0.0625
	-	6-7071B	C. albicans	2010.11.25	0.125	0.125		0.0625
	-	6-7071C	C. albicans	2010.11.25	0.125	0.125		0.0625
	-	6-7073	C. albicans	2010.11.29	0.125	0.125		0.0625
	-	6-7145C	C. albicans	2010.12.01	0.25	0.125		0.0625
	-	6-7145B	C. albicans	2010.12.01	0.25	0.125		0.0625
Persistent S03	-	9268A	C. albicans	20.02.13	0.03	1.0	0.03	0.03	no	-	-	FCZ	2013-02-27	Unknown	AMB	2017-03-20	Unknown	no	*	*	yes	25.02.13, 19.03.13	no	F	surgery/antibiotic treatment	47	no	no	no
	-	9268B	C. albicans	12.03.13	0.03	0.5	0.03	0.03
	-	9268C	C. albicans	12.03.13	0.03	1.0	0.03	0.03
	-	9268D	C. albicans	12.03.13	0.03	0.5	0.03	0.03
	-	9268E	C. albicans	20.03.13	0.03	0.5	0.03	0.03
	-	9268F	C. albicans	20.03.13	0.03	0.5	0.03	0.03
	-	9268G	C. albicans	20.03.13	0.03	0.5	0.03	0.03
	-	9268H	C. albicans	22.03.13	0.125	˃64	˃16	0.25
Persistent S04	02-044-01-01	7801A	C. albicans	09.05.11	0.5	0.25	0.03	0.03	no	-	-	FCZ	2011-06-11	2011-08-10	no	-	-	-	-	-	yes	2011-05-11	no	F	surgery/antibiotic treatment	78	no	no	yes
	02-044-01-02	7801B	C. albicans	09.05.11	0.5	0.25	0.03	0.03
	02-044-01-03	7801C	C. albicans	11.05.11	0.5	0.25	0.03	0.03
	02-044-01-04	7801D	C. albicans	11.05.11	0.5	0.25	0.03	0.03
	02-044-01-05	7868	C. albicans	02.06.11	0.5	0.25	0.03	0.03
Persistent S05	05-0046-01-01	7896A	C. albicans	2003-12-18	0.125	0.25	0.03	0.03				FCZ	18.12.2003	02.01.2004	-	-	-	-	-	-	yes	-	no	F	surgery/antibiotic treatment	54	no	no	no
	05-0046-01-02	7896B	C. albicans	2003-12-29	0.5	0.125	0.03	0.03
	05-0046-01-03	7896C	C. albicans	2003-12-31	0.5	0.125	0.03	0.03
	05-0046-01-04	7896D	C. albicans	2004-01-07	0.5	0.125	0.06	0.03
Persistent S06	01-005-01-01	6829A	C. albicans	2010-08-22	0.5	0.25	0.03	0.03	no	-	-	FCZ	2010-08-23	2010-09-22	-	-	-	-	-	-	yes	2010-08-27	no	M	cardiac disease	47	no	no	yes
	01-005-01-02	6829B	C. albicans	2010-08-22	0.5	0.25	0.03	0.03
	01-005-01-03	6829C	C. albicans	2010-08-28	0.5	0.25	0.03	0.03
	01-005-01-04	6829D	C. albicans	2010-09-02	0.5	0.25	0.03	0.03
Persistent S07	02-057-01-01	7986A	C. albicans	2011-07-02	0.5	0.125	0.03	0.03	no	-	-	FCZ	2011-07-13	2011-07-31	-	-	-	-	-	-	yes	2011-07-11	no	F	pulmonary disease	44	no	no	yes
	02-057-01-02	7986B	C. albicans	2011-07-12	0.5	0.125	0.03	0.03
	02-057-01-03	7986C	C. albicans	2011-07-15	0.5	0.125	0.03	0.03
	02-057-01-04	7986D	C. albicans	2011-07-16	0.5	0.125	0.03	0.03
	02-057-01-05	7986E	C. albicans	2011-07-16	0.5	0.125	0.03	0.03
Persistent S08	04-013-01-01	7101	C. albicans	2010-10-21	0.5	1	0.03	0.06	no	-	-	FCZ	2010-10-21	2010-11-06	-	-	-	-	-	-	yes	2010-10-20	no	F	cardiac disease	80	no	no	yes
	04-013-01-02	7107A	C. albicans	2010-11-06	0.5	1	0.03	0.06
	04-013-01-03	7107B	C. albicans	2010-11-19	0.5	1	0.03	0.06
Persistent S09	32-071-01-01	10319	C. albicans	2005-12-01	0.5	0.125	0.03	0.03	no	-	-	FCZ	2005-12-05	2005-12-07	-	-	-	-	-	-	yes		no	F	cardiac disease	69	no	no	no
	32-071-01-02		C. albicans	2005-12-03	0.5	0.125	0.03	0.03
	32-071-01-03		C. albicans	2005-12-05	1.0	0.125	0.03	0.03
Persistent S10	32-089-01-01	193	C. albicans	2006-02-09	1	0.25	0.03	0.03	no	-	-	FCZ	2006-02-13	2006-02-15	-	-	-	-	-	-	yes		no	M	solid cancer	78	no	no	no
	32-089-01-02	261	C. albicans	2006-02-13	1	0.25	0.03	0.03
Persistent S11	32-041-1-1	5436A	C. albicans	2009-05-25	0.5	0.125	0.03	0.03	FCZ	2009-05-17	-	FCZ	2009-05-25	2009-06-03	AMB	2009-06-04	2009-06-25	-	-	-	2009-05-19	2009-06-06	no	M	abdominal surgery	6	no	no	yes
	32-041-1-2	5436B	C. albicans	2009-06-02	0.5	0.125	0.03	0.03
	32-041-1-3	5436C	C. albicans	2009-06-05	0.5	0.125	0.03	0.03
	32-041-1-4	5436D	C. albicans	2009-06-09	0.5	0.125	0.03	0.03
Persistent S12	33-010-1-1	5605A	C. albicans	2009-07-20	0.5	0.125	0.03	0.03	no	-	-	FCZ	2009-07-21	2009-07-01	-	-	-	-	-	-	2009-07-09	-	no	F	solid cancer/cardiac disease	87	no	no	no
	33-010-1-2	5605B	C. albicans	2009-07-23	0.5	0.125	0.03	0.03
	33-010-1-3	5605C	C. albicans	2009-07-31	0.5	0.125	0.03	0.03
